# Supplementary material for: The genetic tumor background is an important determinant for heterogeneous MYCN‐amplified neuroblastoma
Source: Int J Cancer. 2016 Mar 22;139(1):153–63. doi: 10.1002/ijc.30050 (PMC4949549; doi:10.1002/ijc.30050)
Supplement: Supplementary file 2 — Supporting Information Table 2. [file IJC-139-153-s002.xlsx]

## Sheet: SCAs and amplicons
Patient	Sample	chr	start	end	annotation	band	Genes
1	1297-TU	2	16004423	16773622	amp	p24.3p24.2	MYCNOS,, MYCN,, FAM49A
2	1273-TU
3	2576-TU	2	15430438	17026683	amp	p24.3p24.2	NBAS, DDX1, MYCNOS, MYCN, FAM49A
4	1073-TU a	2	15362853	17055309	amp	p24.3p24.2	NBAS, DDX1, MYCNOS, MYCN, FAM49A
4	1073-TU a	2	28922549	31389803	amp	p23.2p23.1	PPP1CB, SPDYA, TRMT61B, WDR43,, SNORD92, SNORD53, FAM179A, C2orf71, CLIP4, ALK, YPEL5, LBH, LCLAT1, CAPN13, GALNT14, CAPN14, EHD3, XDH
4	1073-TU b	2	15362853	17055309	amp	p24.3p24.2	NBAS, DDX1, MYCNOS, MYCN, FAM49A
4	1073-TU b	2	28922549	31389803	amp	p23.2p23.1	PPP1CB, SPDYA, TRMT61B, WDR43, SNORD92, SNORD53, FAM179A, C2orf71, CLIP4, ALK, YPEL5, LBH, LCLAT1, CAPN13, GALNT14, CAPN14, EHD3, XDH
5	2883-TU	2	15835278	16756606	amp	p24.3p24.2	MYCNOS, MYCN, FAM49A
5	2883-TU	2	16998604	17077765	amp	p24.2p24.2
5	623-TU	2	15835278	16756606	amp	p24.3p24.2	MYCNOS, MYCN, FAM49A
5	623-TU	2	16998604	17077765	amp	p24.2p24.2
6	429-TU a
6	429-TU b	2	15339386	23730207	amp	p24.3p24.1	NBAS, DDX1, MYCNOS, MYCN, FAM49A, RAD51AP2, VSNL1, SMC6, GEN1, MSGN1, KCNS3, RDH14, NT5C1B-RDH14, NT5C1B, MIR4757, OSR1, FLJ12334, TTC32, WDR35, MATN3, LAPTM4A, SDC1, PUM2, RHOB, HS1BP3, GDF7, C2orf43, APOB, LOC645949, KLHL29
7	77-TU a	2	32010254	51474965	hetgain	p22.3p16.3
7	77-TU a	2	135324212	138037337	hetgain	q21.2q22.1	TMEM163, ACMSD, LOC100129961, CCNT2, YSK4, RAB3GAP1, ZRANB3, R3HDM1, MIR128-1, UBXN4, LCT, LOC100507600, MCM6, DARS, CXCR4, THSD7B
7	77-TU a	2	138037337	138742887	homloss	q22.1q22.1	THSD7B, HNMT
7	77-TU a	2	ter	32010254	hetgain	pterp22.3
7	77-TU a	6	120673257	ter	hetloss	q22.31qter
7	77-TU d	2	ter	32010254	hetgain	pterp22.3
7	77-TU d	17	ter	19143976	hetloss	p11.2pter
8	3047-TU a	1	143932350	ter	hetgain	pcenpter
8	3047-TU a	1	ter	91150015	hetloss	pterp22.2
8	3047-TU a	2	16054170	16794732	amp	p24.3p24.2	MYCNOS, MYCN, FAM49A
8	3047-TU b	1	ter	78241421	homloss	pterp31.1
8	3047-TU b	3	115919228	ter	hetgain	q13.31qter
8	3047-TU c	1	72908194	95789979	hetloss	p31.1p21.3
8	3047-TU c	1	ter	72908194	hetloss	pterp31.1
8	3047-TU c	3	114479362	ter	hetgain	q13.31qter
8	3047-TU d	1	ter	96411130	homloss	pterp21.3
8	3047-TU d	11	84135670	ter	homloss	q14.1qter
9	1095-TU a
9	1095-TU b
9	1095-TU d
10	297-TU a	2	15543354	16974628	amp	p24.3p24.2	NBAS, DDX1, MYCNOS, MYCN, FAM49A
10	297-TU b
11	1208-TU	1	143932350	ter	hetgain	q21.1qter
11	1208-TU	2	ter	89129064	hetgain	pterp11.2
12	1519-TU	1	ter	23604005	hetloss	pterp36.11
12	1519-TU	2	15756615	17816326	amp	p24.3p24.2	DDX1, MYCNOS, MYCN, FAM49A, , RAD51AP2, VSNL1, SMC6, GEN1, MSGN1, KCNS3,
12	1519-TU	2	ter	46620586	homgain	pterp21
12	1519-TU	4	ter	21686169	homloss	pterp15.2
12	1519-TU	6	ter	38230485	hetgain	pterp21.2
12	1519-TU	7	76695982	146536507	hetgain	q11.23q35
12	1519-TU	7	146536507	ter	hetloss	q35qter
12	1519-TU	8	134956114	ter	hetgain	q24.22qter
12	1519-TU	11	10639998	26804016	hetgain	p15.2p14.2
12	1519-TU	11	88142576	109855564	hetloss	q14.2q22.3
12	1519-TU	12	60270407	131229766	hetgain	p14.1q24.33
12	1519-TU	12	131229766	ter	hetloss	q24.33qter
12	1519-TU	16	59150732	ter	hetgain	q21qter
12	1519-TU	17	31281234	34437482	homgain	q11.2q12
12	1519-TU	17	34437482	ter	homgain	q12qter
12	1519-TU	18	43695654	ter	hetgain	q21.1qter
12	1519-TU	19	ter	3389562	hetloss	pterp13.3
13	2191-TU	2	12254048	19711968	amp	p24.3p24.1	TRIB2, MIR3125, LOC100506474, FAM84A, NBAS, DDX1, MYCNOS, MYCN, FAM49A, RAD51AP2, VSNL1, SMC6, GEN1, MSGN1, KCNS3, RDH14, NT5C1B-RDH14, NT5C1B, MIR4757, OSR1, FLJ12334, TTC32, WDR35, MATN3, LAPTM4A, SDC1, PUM2, RHOB, HS1BP3, GDF7, C2orf43
13	2191-TU	2	ter	35906108	homgain	pterp22.3
13	2191-TU	4	52685686	55166855	homgain	q12q12	DCUN1D4, LRRC66, SGCB, SPATA18, USP46, DANCR, MIR4449, SNORA26, ERVMER34-1, LOC152578, RASL11B, SCFD2, FIP1L1, LNX1, LNX1-AS1, LNX1-AS2, RPL21P44, CHIC2, GSX2, PDGFRA
13	2191-TU	4	105024601	105970562	amp	q24q24	CXXC4
13	2191-TU	4	ter	8290787	homgain	pterp16.1
13	2191-TU	6	63914752	89133363	homloss	q12q15
13	2191-TU	6	89133363	ter	homloss	q15qter
13	2191-TU	12	57490683	59462456	amp	q13.3q14.1	STAT6, LRP1, MIR1228, NXPH4, SHMT2, NDUFA4L2, STAC3, R3HDM2, INHBC, INHBE, GLI1, ARHGAP9, MARS, DDIT3, MBD6, DCTN2, KIF5A, PIP4K2C, DTX3, ARHGEF25, SLC26A10, B4GALNT1, OS9, AGAP2, LOC100130776, TSPAN31, CDK4, MARCH9, CYP27B1, METTL1, METTL21B, TSFM, AVIL, CTDSP2, MIR26A2, LOC100506844, XRCC6BP1, LRIG3
13	2191-TU	12	59462456	71890467	homloss	q14.1q21.1
13	2191-TU	12	69083532	71435553	amp	q15q15	NUP107, SLC35E3, MDM2, CPM, CPSF6, MIR1279, LYZ, YEATS4, FRS2, MIR3913-1, MIR3913-2, CCT2, LRRC10, BEST3, RAB3IP, CNOT2, KCNMB4, PTPRB, PTPRR, TSPAN8
13	2191-TU	17	ter	10525936	homloss	pterp13.1
13	2191-TU	X	76921715	76946445	homloss	q21.1q21.1	ATRX
14	3448-TU a	1	4719186	4815557	homgain	p36.32p36.32	AJAP1
14	3448-TU a	3	130078513	130211736	homgain	q22.1q22.1	COL6A5
14	3448-TU a	3	ter	55115672	homloss	pterp14.2
14	3448-TU a	4	113846333	114303900	homloss	q25q26	ANK2, MIR1243
14	3448-TU a	4	151969471	ter	hetloss	q31.3qter
14	3448-TU a	4	ter	27633186	homloss	pterp15.2
14	3448-TU a	5	79619026	122596593	homloss	q14.2q23.1
14	3448-TU a	6	126030838	ter	homloss	q22.31qter
14	3448-TU a	6	ter	42609938	homgain	pterp21.1
14	3448-TU a	10	18794034	32227559	homloss	p12.31p11.22
14	3448-TU a	11	65028639	70309410	hetgain	q13.1q13.3
14	3448-TU a	11	70309410	ter	homloss	q13.3qter
14	3448-TU a	15	101821609	ter	hetgain	q26.3qter
14	3448-TU a	17	ter	10159347	hetloss	pterp13.1
14	3448-TU a	17	41795526	ter	homgain	q21.31qter
14	3448-TU a	18	18521285	ter	homgain	qcenqter
14	3448-TU a	21	41054587	ter	homgain	q22.2qter
14	3448-TU a	X	76925542	77005778	homloss	q21.1q21.1	ATRX
14	3448-TU b	1	4719186	4815557	hetgain	p36.32p36.32	AJAP1
14	3448-TU b	3	130078513	130211736	hetgain	q22.1q22.1	COL6A5
14	3448-TU b	3	ter	55115672	hetloss	pterp14.2
14	3448-TU b	4	113846333	114303900	hetloss	q25q26	ANK2, MIR1243
14	3448-TU b	4	ter	27633186	hetloss	pterp15.2
14	3448-TU b	5	79619026	122596593	hetloss	q14.2q23.1
14	3448-TU b	5	ter	38026438	hetloss	pterp13.2
14	3448-TU b	6	126030838	ter	hetloss	q22.31qter
14	3448-TU b	6	143239618	145732167	hetloss	q24.2q24.3	HIVEP2, LOC100507489, AIG1, ADAT2, PEX3, FUCA2, LOC285740, PHACTR2, LTV1, ZC2HC1B, PLAGL1, HYMAI, SF3B5, STX11, UTRN
14	3448-TU b	6	ter	41490488	hetgain	pterp21.1
14	3448-TU b	7	72122218	ter	hetgain	q11.23qter
14	3448-TU b	7	102333120	ter	hetgain	q22.1qter
14	3448-TU b	8	ter	37324094	hetloss	pterp11.23
14	3448-TU b	10	18794034	32227559	hetloss	p12.31p11.22
14	3448-TU b	10	133581352	ter	hetgain	q26.3qter
14	3448-TU b	11	ter	4828551	hetgain	pterp15.4
14	3448-TU b	11	55036309	70309410	hetgain	q11q13.3
14	3448-TU b	11	70309410	ter	homloss	q13.3qter
14	3448-TU b	15	83714344	ter	hetloss	q25.2qter
14	3448-TU b	15	101821609	ter	hetgain	q26.3qter
14	3448-TU b	16	86891837	ter	hetgain	q24.1qter
14	3448-TU b	17	ter	10159347	hetloss	pterp13.1
14	3448-TU b	17	41795526	ter	homgain	q21.31qter
14	3448-TU b	18	18521285	ter	hetgain	qcenqter
14	3448-TU b	19	28271107	46881402	hetgain	qcenq13.31
14	3448-TU b	19	46881402	ter	hetloss	q13.31qter
14	3448-TU b	20	29833535	36040708	hetgain	q11.21q11.23
14	3448-TU b	20	36040708	ter	hetgain	q11.23qter
14	3448-TU b	21	41054587	ter	hetgain	q22.2qter
14	3448-TU b	X	76925542	77005778	homloss	q21.1q21.1	ATRX
14	3448-TU c	3	ter	55115672	hetloss	pterp14.2
14	3448-TU c	5	79619026	122596593	hetloss	q14.2q23.1
14	3448-TU c	5	ter	38026438	homloss	pterp13.2
14	3448-TU c	6	126030838	ter	hetloss	q22.31qter
14	3448-TU c	6	143239618	145732167	hetloss	q24.2q24.3	HIVEP2, LOC100507489, AIG1, ADAT2, PEX3, FUCA2, LOC285740, PHACTR2, LTV1, ZC2HC1B, PLAGL1, HYMAI, SF3B5, STX11, UTRN
14	3448-TU c	6	ter	41490488	hetgain	pterp21.1
14	3448-TU c	7	72122218	ter	hetgain	q11.23qter
14	3448-TU c	7	102333120	ter	hetgain	q22.1qter
14	3448-TU c	8	ter	37324094	hetloss	pterp11.23
14	3448-TU c	10	18794034	32227559	hetloss	p12.31p11.22
14	3448-TU c	10	133581352	ter	hetgain	q26.3qter
14	3448-TU c	11	ter	4828551	hetgain	pterp15.4
14	3448-TU c	11	55036309	70309410	hetgain	q11q13.3
14	3448-TU c	11	70309410	ter	homloss	q13.3qter
14	3448-TU c	15	83714344	ter	hetloss	q25.2qter
14	3448-TU c	15	101821609	ter	hetgain	q26.3qter
14	3448-TU c	16	86891837	ter	hetgain	q24.1qter
14	3448-TU c	17	ter	10159347	hetloss	pterp13.1
14	3448-TU c	17	41795526	ter	homgain	q21.31qter
14	3448-TU c	18	18521285	ter	hetgain	qcenqter
14	3448-TU c	19	28271107	46881402	hetgain	qcenq13.31
14	3448-TU c	19	46881402	ter	hetloss	q13.31qter
14	3448-TU c	20	29833535	36040708	hetgain	q11.21q11.23
14	3448-TU c	20	36040708	ter	hetgain	q11.23qter
14	3448-TU c	21	41054587	ter	hetgain	q22.2qter
14	3448-TU c	X	76925542	77005778	homloss	q21.1q21.1	ATRX
15	3155-TU	1	84382478	86316985	homloss	p31.1p22.3	TTLL7, PRKACB, SAMD13, UOX, DNASE2B, RPF1, GNG5, CTBS, C1orf180, SSX2IP, LPAR3, MCOLN2, MCOLN3, WDR63, MIR4423, SYDE2, C1orf52, BCL10, LOC646626, DDAH1, CYR61, ZNHIT6, COL24A1
15	3155-TU	1	150713448	ter	homgain	q21.3qter
15	3155-TU	2	40378998	43598202	homgain	p22.1p21
15	3155-TU	2	ter	40378998	homgain	pterp22.1
15	3155-TU	3	169307436	ter	hetgain	q26.2qter
15	3155-TU	4	85906871	ter	hetloss	q21.23qter
15	3155-TU	4	ter	26899773	homloss	pterp15.2
15	3155-TU	7	75797569	125003624	homgain	q11.23q31.33
15	3155-TU	7	125003624	ter	homgain	q31.33qter
15	3155-TU	8	ter	12597430	homloss	pterp23.1
15	3155-TU	9	ter	130421154	homloss	pterq34.11
15	3155-TU	17	30769639	31760747	homgain	q11.2qter
15	3155-TU	17	31760747	53088347	homgain	q11.2qter
15	3155-TU	17	53088347	ter	homgain	q22qter
15	3155-TU	19	ter	3700846	homloss	pterp13.3
16	2080-TU	1	183055558	231314221	homgain	q25.3q42.13
16	2080-TU	1	231314221	ter	hetgain	q42.13qter
16	2080-TU	2	ter	46595363	homgain	pterp21
16	2080-TU	3	ter	56658135	homloss	pterp14.3
16	2080-TU	4	150694681	180914830	homloss	q31.23q34.4
16	2080-TU	4	ter	27508401	homloss	pterp15.2
16	2080-TU	7	74128110	ter	homgain	q11.23qter
16	2080-TU	7	141142597	141290700	homgain	q34q34	LOC100131199, AGK
16	2080-TU	8	142265246	ter	homgain	q24.3qter
16	2080-TU	10	ter	542167	homgain	pterp15.3
16	2080-TU	11	70213049	ter	homloss	q13.3qter
16	2080-TU	12	113204041	ter	homgain	q24.13qter
16	2080-TU	16	79777617	ter	homloss	q23.23qter
16	2080-TU	17	29494952	45671334	homgain	q11.2q21.32
16	2080-TU	17	45671334	75068395	homgain	q21.32q25.2
16	2080-TU	17	75068395	ter	homgain	q25.2qter
16	2080-TU	17	ter	399878	homloss	pterp13.3	RPH3AL, LOC100506388
16	2080-TU	19	50469019	ter	homloss	q13.33qter
16	2080-TU	X	76934430	76978737	homloss	q21.1q21.1	ATRX
17	1501-TU	3	ter	90502849	hetloss	pterpcen
17	1501-TU	5	1240103	1647831	amp	p15.33p15,33	SLC6A18, TERT, MIR4457, CLPTM1L, SLC6A3, LPCAT1, SDHAP3, LOC728613
17	1501-TU	5	50707574	54527225	amp	q11.2q11.2	PELO, ITGA1ITGA2, MOCS2, LOC257396, FST, NDUFS4, ARL15, MIR581, HSPB3, SNX18, ESM1, GZMK, GZMA, CDC20B, GPX8, MIR449A, MIR449B, MIR449C, MCI, CCNO, DHX29
17	1501-TU	5	51293723	51435301	amp	q11.2q11.2
17	1501-TU	5	53218877	53341555	amp	q11.2q11.2	MIR581
17	1501-TU	8	83356821	ter	hetloss	q21.13qter
17	1501-TU	17	ter	18922732	homloss	pterp11.2
17	1501-TU	19	33129204	33688376	amp	q13.11q13.11	ANKRD27, RGS9BP, NUDT19, TDRD12, SLC7A9, CEP89, C19orf40, RHPN2, GPATCH1, WDR88, LRP3, SLC7A10
17	1501-TU	19	33228679	33256876	amp	q13.11q13.11	TDRD12
17	1501-TU	19	33624865	33688151	amp	q13.11q13.11	WDR88, LRP3
17	1501-TU	19	34229272	34667694	amp	q13.11q13.11	CHST8, KCTD15
17	1501-TU	19	35418436	35569026	amp	q13.11q13.12	ZNF30, ZNF792, GRAMD1A, SCN1B, HPN, LOC100128675
17	1501-TU	19	35418487	ter	hetgain	q13.11qter
17	1501-TU	19	36804753	37203343	amp	q13.12q13.12	LOC100506930, ZFP14, ZFP82, LOC644189, ZNF566, LOC728752, ZNF260, ZNF529, ZNF382, ZNF461, ZNF567
17	1501-TU	19	50061098	50342111	amp	q13.33q13.33	NOSIP, PRRG2, PRR12, RRAS, SCAF1, IRF3, BCL2L12, PRMT1, MIR5088, C19orf76, CPT1C, TSKS, AP2A1, FUZ, MED25, LOC100506033
17	1501-TU	19	54305626	54711981	amp	q13.42q13.42	NLRP12, MYADM, PRKCG, CACNG7, CACNG8, MIR935, CACNG6, VSTM1, TARM1, OSCAR, NDUFA3, TFPT, PRPF31CNOT3, LENG1, TMC4, MBOAT7, TSEN34, RPS9
17	1501-TU	19	54711981	54937542	amp	q13.42q13.42	LILRB3, LILRA6, LILRB5, LILRB2, MIR4752, LILRA3, LILRA5, LILRA4, LAIR1, TTYH1
17	1501-TU	19	54937542	55008519	amp	q13.42q13.42	TTYH1, LENG8, LENG9, CDC42EP5
17	1501-TU	19	55123814	55248107	amp	q13.42q13.42	LILRB1, LILRB4, LILRP2, KIR3DL3, KIR2DL3
17	1501-TU	19	55298567	55426780	amp	q13.42q13.42	LOC100287534, KIR2DL4, KIR3DL1, KIR2DS4, KIR3DL2, FCAR, NCR1
17	1501-TU	19	56960900	57085769	amp	q13.43q13.43	ZNF667, LOC100128252, ZNF471, ZFP28, ZNF470
17	1501-TU	19	57085769	57209344	amp	q13.43q13.43	ZNF470, ZNF71, LOC147670, ZNF835
17	1501-TU	19	57209344	57449293	amp	q13.43q13.43	ZIM2, PEG3, PEG3-AS1, MIMT1
17	21-BM (cyto+)	5	1240103	1647831	amp	p15.33p15,33	SLC6A18, TERT, MIR4457, CLPTM1L, SLC6A3, LPCAT1, SDHAP3, LOC728613
17	21-BM (cyto+)	5	50707574	54527225	amp	q11.2q11.2	PELO, ITGA1ITGA2, MOCS2, LOC257396, FST, NDUFS4, ARL15, MIR581, HSPB3, SNX18, ESM1, GZMK, GZMA, CDC20B, GPX8, MIR449A, MIR449B, MIR449C, MCI, CCNO, DHX29
17	21-BM (cyto+)	5	51293723	51435301	amp	q11.2q11.2
17	21-BM (cyto+)	5	53231312	53314133	amp	q11.2q11.2
17	21-BM (cyto+)	6	70357150	ter	hetloss	q13.1ter
17	21-BM (cyto+)	10	ter	7943505	hetloss	pterp14
17	21-BM (cyto+)	17	ter	18922732	homloss	pterp11.2
17	21-BM (cyto+)	19	33132504	33688376	amp	q13.11q13.11	ANKRD27, RGS9BP, NUDT19, TDRD12, SLC7A9, CEP89, C19orf40, RHPN2, GPATCH1, WDR88, LRP3, SLC7A10
17	21-BM (cyto+)	19	33228679	33256876	amp	q13.11q13.11	TDRD12
17	21-BM (cyto+)	19	33624865	33688151	amp	q13.11q13.11	WDR88, LRP3
17	21-BM (cyto+)	19	34229272	34667694	amp	q13.11q13.11	CHST8, KCTD15
17	21-BM (cyto+)	19	35418436	35569026	amp	q13.11q13.12	ZNF30, ZNF792, GRAMD1A, , SCN1B, HPN, LOC100128675
17	21-BM (cyto+)	19	35418487	ter	hetgain	q13.11qter
17	21-BM (cyto+)	19	36804753	37203343	amp	q13.12q13.12	LOC100506930, ZFP14, ZFP82, LOC644189, ZNF566, LOC728752, ZNF260, ZNF529, ZNF382, ZNF461, ZNF567
17	21-BM (cyto+)	19	50105455	50105455	amp	q13.33q13.33	NOSIP, PRRG2, PRR12, RRAS, SCAF1, IRF3, BCL2L12, PRMT1, MIR5088, C19orf76, CPT1C, TSKS, AP2A1, FUZ, MED25, LOC100506033
17	21-BM (cyto+)	19	54305626	54711981	amp	q13.42q13.42	NLRP12, MYADM, PRKCG, CACNG7, CACNG8, MIR935, CACNG6, VSTM1, TARM1, OSCAR, NDUFA3, TFPT, PRPF31CNOT3, LENG1, TMC4, MBOAT7, TSEN34, RPS9
17	21-BM (cyto+)	19	54711981	54937542	amp	q13.42q13.42	LILRB3, LILRA6, LILRB5, LILRB2, MIR4752, LILRA3, LILRA5, LILRA4, LAIR1, TTYH1
17	21-BM (cyto+)	19	54937542	55008519	amp	q13.42q13.42	TTYH1, LENG8, LENG9, CDC42EP5
17	21-BM (cyto+)	19	55123814	55248107	amp	q13.42q13.42	LILRB1, LILRB4, LILRP2, KIR3DL3, KIR2DL3
17	21-BM (cyto+)	19	55298567	55426780	amp	q13.42q13.42	LOC100287534, KIR2DL4, KIR3DL1, KIR2DS4, KIR3DL2, FCAR, NCR1
17	21-BM (cyto+)	19	56960900	57085769	amp	q13.43q13.43	ZNF667, LOC100128252, ZNF471, ZFP28, ZNF470
17	21-BM (cyto+)	19	57085769	57209344	amp	q13.43q13.43	ZNF470, ZNF71, LOC147670, ZNF835
17	21-BM (cyto+)	19	57209344	57449293	amp	q13.43q13.43	ZIM2, PEG3, PEG3-AS1, MIMT1
18	2395-BM (MACS+)	1	145429109	158657495	homgain	q21.1q23.1
18	2395-BM (MACS+)	1	231476824	ter	homloss	q42.2qter
18	2395-BM (MACS+)	1	ter	11908167	homgain	pterp36.22
18	2395-BM (MACS+)	3	ter	70250677	homloss	pterp13
18	2395-BM (MACS+)	4	134754032	ter	hetgain	q28.3qter
18	2395-BM (MACS+)	7	138535737	ter	homgain	q34qter
18	2395-BM (MACS+)	11	65702523	71709396	homgain	q13.1q13.4
18	2395-BM (MACS+)	11	71709396	ter	homloss	q13.4qter
18	2395-BM (MACS+)	14	66702856	69076986	homloss	q23.3q24.1	LINC00238, GPHN, FAM71D, MPP5, ATP6V1D, EIF2S1, PLEK2, TMEM229B, PLEKHH1, PIGH, ARG2, VTI1B, RDH11, RDH12, ZFYVE26, RAD51B
18	2395-BM (MACS+)	17	35939333	ter	homgain	p12pter
18	2395-BM (MACS+)	17	ter	19404095	homloss	pterp11.2
18	2395-BM (MACS+)	18	37296925	40266005	homgain	q12.3q12.3	LOC647946, KC6, PIK3C3, LOC284260RIT2
18	584-TU	1	145429109	158657495	homgain	q21.1q23.1
18	584-TU	1	231476824	ter	homloss	q42.2qter
18	584-TU	1	ter	11908167	homgain	pterp36.22
18	584-TU	3	ter	70250677	homloss	pterp13
18	584-TU	4	134754032	ter	homgain	q28.3qter
18	584-TU	7	138535737	ter	homgain	q34qter
18	584-TU	11	65702523	71709396	homgain	q13.1q13.4
18	584-TU	11	71709396	ter	homloss	q13.4qter
18	584-TU	14	66702856	69076986	homloss	q23.3q24.1	LINC00238, GPHN, FAM71D, MPP5, ATP6V1D, EIF2S1, PLEK2, TMEM229B, PLEKHH1PIGHARG2VTI1B, RDH11, RDH12, ZFYVE26, RAD51B,
18	584-TU	17	35939333	ter	homgain	p12pter
18	584-TU	17	ter	35971871	homloss	pterp11.2
18	584-TU	18	37296925	40266005	homgain	q12.3q12.3	LOC647946, KC6, PIK3C3, LOC284260RIT2
18	584-TU	20	44481206	ter	hetgain	q13.12qter
19	111-BM (cyto+)	2	ter	38441116	hetgain	pterp22.2
19	111-BM (cyto+)	3	ter	15200493	hetgain	pterp25.1
19	111-BM (cyto+)	5	89712148	ter	homgain	q14.3qter
19	111-BM (cyto+)	6	6229348	9501686	hetgain	p25.1p24.3
19	111-BM (cyto+)	6	146194406	ter	hetloss	q24.3qter
19	111-BM (cyto+)	7	62578933	ter	hetgain	qcenqter
19	111-BM (cyto+)	7	151089822	151895090	homgain	q36.1q36.1
19	111-BM (cyto+)	7	ter	20962371	hetloss	pterp21.1
19	111-BM (cyto+)	8	65066525	ter	homgain	q12.3qter
19	111-BM (cyto+)	9	ter	28534826	hetloss	pterp21.1
19	111-BM (cyto+)	11	79167475	ter	homloss	q14.1qter
19	111-BM (cyto+)	14	32494335	39918858	hetgain	q12q21.2	ARHGAP5-AS1, ARHGAP5, AKAP6, NPAS3, EGLN3, SPTSSA, EAPP, SNX6, CFL2, BAZ1A, IGBP1P1, SRP54, FAM177A1, PPP2R3C, KIAA0391, PSMA6, NFKBIA, INSM2, RALGAPA1, BRMS1L, PTCSC3, MBIP, SFTA3, NKX2-1, NKX2-8, PAX9, SLC25A21, MIR4503, LOC100129794, MIPOL1, FOXA1, SSTR1, CLEC14A, LOC283547, SEC23A, GEMIN2, TRAPPC6B, PNN, MIA2, CTAGE5, LOC100288846, FBXO33
19	111-BM (cyto+)	14	102440820	ter	homloss	q32.31qter
19	111-BM (cyto+)	15	62223438	64527952	homgain	q22.2q22.31	VPS13C, C2CD4A, C2CD4B, MGC15885, TLN2, MIR190A, TPM1, LACTB, RPS27L, RAB8B, APH1B, CA12, USP3, LOC100130855, FBXL22, HERC1, DAPK2, FAM96A, SNX1, SNX22, PPIB, CSNK1G1, KIAA0101
19	111-BM (cyto+)	15	64527952	ter	hetloss	q22.31qter
19	111-BM (cyto+)	17	6932140	7156583	homgain	p13.1p13.1	SLC16A13, SLC16A11, CLEC10A, ASGR2, ASGR1, DLG4, ACADVL, MIR324, DVL2, PHF23, GABARAP, CTDNEP1, C17orf81, CLDN7
19	111-BM (cyto+)	17	31676363	ter	homgain	q11.2qter
19	111-BM (cyto+)	17	37619735	ter	homgain	q12qter
19	111-BM (cyto+)	18	56532820	ter	hetloss	q21.32qter
19	111-BM (cyto+)	18	ter	1699048	homloss	pterp11.32
19	111-BM (cyto+)	20	335621	21582428	hetloss	p13p11.22
19	111-BM (cyto+)	20	30644108	ter	hetgain	q11.21q13.12
19	111-BM (cyto+)	20	45900166	ter	homgain	q13.13qter
19	111-BM (cyto+)	Y	22932712	59373566	homgain	q11.223q11.23
19	2644-BM (MACS+)	6	6010103	9501686	homgain	p25.1p24.3
19	2644-BM (MACS+)	11	79167475	ter	homloss	q14.1qter
19	2644-BM (MACS+)	14	102440820	ter	homloss	q32.31qter
19	2644-BM (MACS+)	17	31676363	ter	homgain	q11.2q12	SLC16A13, SLC16A11, CLEC10A, ASGR2, ASGR1, DLG4, ACADVL, MIR324, DVL2, PHF23, GABARAP, CTDNEP1, C17orf81, CLDN7
19	2644-BM (MACS+)	17	37619735	ter	homgain	q12qter
19	2644-BM (MACS+)	20	45900166	ter	homgain	q13.13qter
19	2679-TU b	1	ter	14766547	homloss	pterp36.21
19	2679-TU b	6	6010103	9501686	homgain	p25.1p24.3
19	2679-TU b	7	76877278	ter	hetgain	q11.23qter
19	2679-TU b	7	151089822	151895090	homgain	q36.1q36.1
19	2679-TU b	9	127187667	127625769	homgain	q33.3q33.3	GPR144, NR5A1, NR6A1, MIR181A2, MIR181B2, OLFML2A, WDR38, RPL35, ARPC5L, GOLGA1
19	2679-TU b	9	19152044	21192398	homgain	p22.1p21.3
19	2679-TU b	10	32909634	33021467	homgain	p11.22p11.22	C10orf68
19	2679-TU b	11	79167475	ter	homloss	q14.1qter
19	2679-TU b	12	122975026	123101501	homgain	q24.31q24.31	ZCCHC8, RSRC2, KNTC1
19	2679-TU b	14	102440820	ter	homloss	q32.31qter
19	2679-TU b	15	31926549	ter	homloss	q13.3qter
19	2679-TU b	17	6932140	7156583	homgain	p13.1p13.1
19	2679-TU b	17	31676363	ter	homgain	q11.2q12
19	2679-TU b	17	37619735	ter	homgain	q12qter
19	2679-TU b	18	74233066	ter	homloss	q23qter
19	2679-TU b	18	ter	1699048	homloss	pterp11.32
19	2679-TU b	20	335621	25557426	hetloss	p13p11.21
19	2679-TU b	20	30644108	ter	homgain	q11.21q13.12
19	2679-TU b	20	45900166	ter	homgain	q13.13qter
19	2679-TU b	20	52644855	52671132	homloss	q13.2q13.2	BCAS1
20	4094-TU	1	95787619	98782392	homgain	p21.3p21.3	FLJ31662, PTBP2, DPYDDPYD-AS1, MIR137HG, MIR2682, MIR137, LOC729987
20	4094-TU	2	ter	59154075	homgain	pterp16.1
20	4094-TU	3	158456885	158974851	homgain	q25.32q25.32	MFSD1, IQCJ, IQCJ-SCHIP1
20	4094-TU	3	ter	61902056	homloss	pterp14.2
20	4094-TU	4	144969891	147260698	homgain	q31.21q31.22	ABCE1, ANAPC10, C4orf51, GYPA, HHIP, HHIP-AS1, LOC100505545LSM6, MMAA, OTUD4, SLC10A7, SMAD1, ZNF827
20	4094-TU	4	ter	18977543	homloss	pterp15.31
20	4094-TU	5	50278341	83139782	homloss	q11.21q14.3
20	4094-TU	5	ter	1349932	homgain	pterp15.33	PLEKHG4B, LRRC14B, CCDC127, SDHA, PDCD6, AHRR, C5orf55, EXOC3, PP7080, SLC9A3, MIR4456, CEP72, TPPP, ZDHHC11, BRD9, TRIP13, LOC100506688, NKD2, SLC12A7, MIR4635, SLC6A19, SLC6A18, TERT, MIR4457, CLPTM1L
20	4094-TU	7	147093040	ter	homloss	q35qter
20	4094-TU	7	ter	51136183	hetgain	pterp12.1
20	4094-TU	8	55903398	ter	homloss	q12.1qter
20	4094-TU	8	79790325	80310858	homgain	q21.12q21.13
20	4094-TU	10	ter	8128983	homloss	pterp14
20	4094-TU	11	68847005	69155379	homgain	q13.3q13.3	TPCN2, MYEOV
20	4094-TU	12	55586334	ter	homgain	q13.2qter
20	4094-TU	17	36242726	ter	homgain	q12qter
20	4094-TU	19	ter	3012448	homloss	pterp13.3
20	4094-TU	22	28486416	43853920	homloss	q12.1q13.2
21	1995-TU	2	10215935	16456276	amp	p25.1p24.3	RRM2, C2orf48, MIR4261, HPCAL1, ODC1, SNORA80B, NOL10, ATP6V1C2, PDIA6, KCNF1, FLJ33534, C2orf50, PQLC3, ROCK2, LINC00570, E2F6, GREB1, MIR4429, NTSR2, LPIN1, MIR4262, TRIB2, MIR3125, LOC100506474, FAM84A, NBAS, DDX1, MYCNOS, MYCN
22	2288-TU	11	ter	46269534	homloss	pterp11.2
23	2715-TU a	2	15823858	16553816	amp	p24.3p24.3	MYCNOS, MYCN
23	2715-TU a	9	108321500	108473238	hetgain	q31.2q31.2	TAL2
23	2715-TU a	11	68260973	70695488	hetgain	q13.2q13.4	PPP6R3, GAL, MTL5, CPT1A, MRPL21, IGHMBP2, MRGPRD, MRGPRF, TPCN2, MYEOV, CCND1, ORAOV1, FGF19, FGF4, FGF3, ANO1, FADD, PPFIA1, MIR548K, CTTN, SHANK2, SHANK2-AS1
23	2715-TU a	12	57704057	58124803	amp	q13.3q14.1	INHBC, INHBE, GLI1, ARHGAP9, MARS, DDIT3, MBD6, DCTN2, KIF5A, PIP4K2C, DTX3, ARHGEF25, SLC26A10, B4GALNT1, OS9, AGAP2, LOC100130776
23	2715-TU a	12	58124803	58275176	amp	q14.1q14.1	AGAP2, TSPAN31, CDK4, MARCH9, CYP27B1, METTL1, METTL21B, TSFM, AVIL, CTDSP2, MIR26A2
23	2715-TU a	12	69169588	69297528	amp	q15q15	MDM2, CPM
23	2715-TU a	12	69605961	70186029	amp	q15q15	CPSF6, MIR1279, LYZ, YEATS4, FRS2, MIR3913-1, MIR3913-2, CCT2, LRRC10, BEST3, RAB3IP
23	2715-TU a	12	71241153	71288401	amp	q15q15	PTPRR
23	2715-TU a	12	71715358	71826066	amp	q21.1q21.1
23	2715-TU a	12	71831099	72048529	amp	q21.1q21.1	LGR5, ZFC3H1
23	2715-TU a	12	72060381	72077051	amp	q21.1q21.1	THAP2
23	2715-TU a	12	72473126	72630531	amp	q21.1q21.1
23	2715-TU a	12	88291659	88424475	amp	q21.32q21.32	C12orf50
23	2715-TU a	12	89074878	89287716	amp	q21.33q21.33
23	2715-TU a	12	89287716	89314180	amp	q21.33q21.33
23	2715-TU a	12	89495068	89743381	amp	q21.33q21.33
23	2715-TU a	12	90190074	90245378	amp	q21.33q21.33
23	2715-TU a	12	90448401	90553656	amp	q21.33q21.33
23	2715-TU a	12	91151870	91366584	amp	q21.33q21.33	LINC00615, CCER1, EPYC
23	2715-TU a	12	92191466	92206482	amp	q21.33q21.33
23	2715-TU a	12	92505822	92615282	amp	q21.33q22	LOC256021, BTG1
23	2715-TU a	12	93011555	93069195	amp	q22q22
23	2715-TU a	12	93352786	93365983	amp	q22q22
23	2715-TU a	12	93458412	93499631	amp	q22q22
23	2715-TU a	12	105305302	105318149	amp	q23.3q23.3	SLC41A2
23	2715-TU a	12	122246622	122777874	amp	q24.21q24.31	SETD1B, HPD, PSMD9, WDR66, BCL7A, MLXIP, LRRC43, IL31, B3GNT4, DIABLO, VPS33A, CLIP1
23	2715-TU a	12	123093221	123402897	amp	q24.31q24.31	KNTC1, HCAR2, HCAR3, HCAR1, DENR, CCDC62, HIP1R, VPS37B, ABCB9
23	2715-TU a	12	124354682	124525607	amp	q24.31q24.31	DNAH10, CCDC92, ZNF664, ZNF664-FAM101A
23	2715-TU a	12	125742512	125823964	amp	q24.31q24.31	TMEM132B
23	2715-TU a	12	126271041	126948572	amp	q24.32q24.32	LOC400084, LOC100128554
23	2715-TU a	12	127165421	127433852	amp	q24.32q24.32	LOC387895, LOC100507206, LOC440117
23	2715-TU b	21	24290067	24739422	hetgain	q21.2q21.2
23	2715-TU b	2	15823858	16553816	amp	p24.3p24.3	MYCNOS, MYCN
23	2715-TU b	11	60751277	60845785	hetgain	q12.2q12.2	CD6
23	2715-TU b	9	108321500	108473238	hetgain	q31.2q31.2	TAL2
23	2715-TU b	12	57704057	58080920	amp	q13.3q13.3	INHBC, INHBE, GLI1, ARHGAP9, MARS, DDIT3, MBD6, DCTN2, KIF5A, PIP4K2C, DTX3, ARHGEF25, SLC26A10, B4GALNT1, OS9
23	2715-TU b	12	58124803	58275176	amp	q14.1q14.1	AGAP2, TSPAN31, CDK4, MARCH9, CYP27B1, METTL1, METTL21B, TSFM, AVIL, CTDSP2, MIR26A2
23	2715-TU b	12	69169588	69297528	amp	q15q15	MDM2, CPM
23	2715-TU b	12	69605961	70136345	amp	q15q15	CPSF6, MIR1279, LYZ, YEATS4, FRS2, MIR3913-1, MIR3913-2, CCT2, LRRC10, BEST3, RAB3IP
23	2715-TU b	12	71715358	71826066	amp	q21.1q21.1
23	2715-TU b	12	72060381	72077051	amp	q21.1q21.1	THAP2
23	2715-TU b	12	72616442	72630531	amp	q21.1q21.1
23	2715-TU b	12	88291659	88424475	amp	q21.32q21.32	C12orf50
23	2715-TU b	12	89287716	89314180	amp	q21.33q21.33
23	2715-TU b	12	89610512	89743381	amp	q21.33q21.33
23	2715-TU b	12	90190074	90245378	amp	q21.33q21.33
23	2715-TU b	12	90448401	90553656	amp	q21.33q21.33
23	2715-TU b	12	91151870	91366584	amp	q21.33q21.33	LINC00615, CCER1, EPYC
23	2715-TU b	12	92191466	92206482	amp	q21.33q21.33
23	2715-TU b	12	92505822	92615282	amp	q21.33q22	LOC256021, BTG1
23	2715-TU b	12	93352786	93365983	amp	q22q22
23	2715-TU b	12	93458412	93499631	amp	q22q22
23	2715-TU b	12	105305302	105318149	amp	q23.3q23.3	SLC41A2
23	2715-TU b	12	122246622	122777874	amp	q24.21q24.31	SETD1B, HPD, PSMD9, WDR66, BCL7A, MLXIP, LRRC43, IL31, B3GNT4, DIABLO, VPS33A, CLIP1
23	2715-TU b	12	124354682	124525607	amp	q24.31q24.31	DNAH10, CCDC92, ZNF664, , ZNF664-FAM101A
23	2715-TU b	21	24290067	24739422	hetgain	q21.2q21.2
23	2715-TU d	2	15823858	16553816	amp	p24.3p24.3	MYCNOS, MYCN
23	2715-TU d	11	60751277	60845785	hetgain	q12.2q12.2	CD6
23	2715-TU d	9	108321500	108473238	hetgain	q31.2q31.2	TAL2
23	2715-TU d	12	57704057	58080920	amp	q13.3q13.3	INHBC, INHBE, GLI1, ARHGAP9, MARS, DDIT3, MBD6, DCTN2, KIF5A, PIP4K2C, DTX3, ARHGEF25, SLC26A10, B4GALNT1, OS9
23	2715-TU d	12	58124803	58275176	amp	q14.1q14.1	AGAP2, TSPAN31, CDK4, MARCH9, CYP27B1, METTL1, METTL21B, TSFM, AVIL, CTDSP2, MIR26A2
23	2715-TU d	12	69169588	69297528	amp	q15q15	MDM2, CPM
23	2715-TU d	12	69605961	70136345	amp	q15q15	CPSF6, MIR1279, LYZ, YEATS4, FRS2, MIR3913-1, MIR3913-2, CCT2, LRRC10, BEST3, RAB3IP
23	2715-TU d	12	71715358	71826066	amp	q21.1q21.1
23	2715-TU d	12	72060381	72077051	amp	q21.1q21.1	THAP2
23	2715-TU d	12	72616442	72630531	amp	q21.1q21.1
23	2715-TU d	12	88291659	88424475	amp	q21.32q21.32	C12orf50
23	2715-TU d	12	89287716	89314180	amp	q21.33q21.33
23	2715-TU d	12	89610512	89743381	amp	q21.33q21.33
23	2715-TU d	12	90190074	90245378	amp	q21.33q21.33
23	2715-TU d	12	90448401	90553656	amp	q21.33q21.33
23	2715-TU d	12	91151870	91366584	amp	q21.33q21.33	LINC00615, CCER1, EPYC
23	2715-TU d	12	92191466	92206482	amp	q21.33q21.33
23	2715-TU d	12	92505822	92615282	amp	q21.33q22	LOC256021, BTG1
23	2715-TU d	12	93352786	93365983	amp	q22q22
23	2715-TU d	12	93458412	93499631	amp	q22q22
23	2715-TU d	12	105305302	105318149	amp	q23.3q23.3	SLC41A2
23	2715-TU d	12	122246622	122777874	amp	q24.21q24.31	SETD1B, HPD, PSMD9, WDR66, BCL7A, MLXIP, LRRC43, IL31, B3GNT4, DIABLO, VPS33A, CLIP1
23	2715-TU d	12	124354682	124525607	amp	q24.31q24.31	DNAH10, CCDC92, ZNF664, , ZNF664-FAM101A
23	2715-TU d	21	24290067	24739422	hetgain	q21.2q21.2
23	323-TU a	1	ter	71386644	hetgain	pterp31.1
23	323-TU a	12	58086986	58275176	amp	q13.3q14.1	OS9, AGAP2, LOC100130776, TSPAN31, CDK4, MARCH9, CYP27B1, METTL1, METTL21B, TSFM, AVIL, CTDSP2, MIR26A2
23	323-TU a	12	69169588	69297528	amp	q15q15	MDM2, CPM
23	323-TU a	12	69605961	69673166	amp	q15q15	CPSF6, MIR1279
23	323-TU a	12	69760861	70186029	amp	q15q15	YEATS4, FRS2, MIR3913-1, MIR3913-2, CCT2, LRRC10, BEST3, RAB3IP
23	323-TU a	12	72473126	72630531	amp	q21.1q21.1
23	323-TU a	12	90190074	90245378	amp	q21.33q21.33
23	323-TU a	12	91151870	91366584	amp	q21.33q21.33	LINC00615, CCER1, EPYC
23	323-TU a	12	93011555	93069195	amp	q22q22
23	323-TU a	12	93352786	93365983	amp	q22q22
23	323-TU a	12	93458412	93499631	amp	q22q22
23	323-TU a	12	105305302	105318149	amp	q23.3q23.3	SLC41A2
23	323-TU a	12	122642093	122777874	amp	q24.21q24.31	LRRC43, IL31, B3GNT4, DIABLO, VPS33A, CLIP1
23	323-TU a	12	123093221	123402897	amp	q24.31q24.31	KNTC1, HCAR2, HCAR3, HCAR1, DENR, CCDC62, HIP1R, VPS37B, ABCB9,
23	323-TU a	12	124354682	124525607	amp	q24.31q24.31	DNAH10, CCDC92, ZNF664, ZNF664-FAM101A
23	323-TU a	16	70562469	80142560	hetgain	q22.1q23.3
23	323-TU a	19	28271107	ter	homloss	qcenqter
23	323-TU b	1	ter	71386644	hetgain	pterp31.1
23	323-TU b	12	58086986	58275176	amp	q13.3q14.1	OS9, AGAP2, LOC100130776, TSPAN31, CDK4, MARCH9, CYP27B1, METTL1, METTL21B, TSFM, AVIL, CTDSP2, MIR26A2
23	323-TU b	12	69169588	69297528	amp	q15q15	MDM2, CPM
23	323-TU b	12	69605961	69673166	amp	q15q15	CPSF6, MIR1279
23	323-TU b	12	69760861	70186029	amp	q15q15	YEATS4, FRS2, MIR3913-1, MIR3913-2, CCT2, LRRC10, BEST3, RAB3IP
23	323-TU b	12	72473126	72630531	amp	q21.1q21.1
23	323-TU b	12	90190074	90245378	amp	q21.33q21.33
23	323-TU b	12	91151870	91366584	amp	q21.33q21.33	LINC00615, CCER1, EPYC
23	323-TU b	12	93011555	93069195	amp	q22q22
23	323-TU b	12	93352786	93365983	amp	q22q22
23	323-TU b	12	93458412	93499631	amp	q22q22
23	323-TU b	12	105305302	105318149	amp	q23.3q23.3	SLC41A2
23	323-TU b	12	122642093	122777874	amp	q24.21q24.31	LRRC43, IL31, B3GNT4, DIABLO, VPS33A, CLIP1
23	323-TU b	12	123093221	123402897	amp	q24.31q24.31	KNTC1, HCAR2, HCAR3, HCAR1, DENR, CCDC62, HIP1R, VPS37B, ABCB9,
23	323-TU b	12	124354682	124525607	amp	q24.31q24.31	DNAH10, CCDC92, ZNF664, , ZNF664-FAM101A
23	323-TU b	16	70562469	80142560	hetgain	q22.1q23.3
23	323-TU b	19	28271107	ter	homloss	qcenqter
24	4453-TU	1	4557252	7718093	hetloss	p36.32p36.23
24	4453-TU	1	12581535	19823115	hetloss	p36.22p36.13
24	4453-TU	1	20724280	22826672	hetloss	p36.12p36.12
24	4453-TU	1	ter	4557252	hetgain	pterp36.32
24	4453-TU	2	3100361	10150374	hetloss	p25.3p25.1
24	4453-TU	2	14964188	25350117	hetloss	p24.3p23.3
24	4453-TU	2	15750924	20478782	amp	p24.3p24.1	DDX1, MYCNOS, MYCN, FAM49A, RAD51AP2, VSNL1, SMC6, GEN1, MSGN1, KCNS3, RDH14, NT5C1B-RDH, 14NT5C1B, MIR4757, OSR1, FLJ12334, TTC32, WDR35, MATN3, LAPTM4A, SDC1, PUM2, RHOB, HS1BP3, GDF7, C2orf43, APOB,
24	4453-TU	5	127504313	ter	hetloss	q23.3qter
24	4453-TU	12	76044181	ter	hetgain	q21.1qter
25	241-TU	2	13599421	16485114	amp	p24.3p24.3	FAM84A, NBAS, DDX1, MYCNOS, MYCN
26	510-BM	1	ter	95773106	homloss	pterp21.3
26	510-BM	1	110690577	119450933	hetloss	p13.3p12
26	510-BM	2	15247133	17580843	amp	p24.3p24.3	NBAS, DDX1, MYCNOS, MYCN, FAM49A, RAD51AP2, VSNL1
26	510-BM	2	21286587	22291271	amp	p24.1p24.1	LOC645949
26	547-1	1	ter	95773106	homloss	pterp21.3
26	547-1	2	15247133	17580843	amp	p24.3p24.3	NBAS, DDX1, MYCNOS, MYCN, FAM49A, RAD51AP2, VSNL1
26	547-1	2	21286587	22291271	amp	p24.1p24.1	LOC645949
